# Supplementary material for: Sexual behaviour and risk of sexually transmitted infections in young female healthcare students in Spain
Source: PeerJ. 2016 Feb 25;4:e1699. doi: 10.7717/peerj.1699 (PMC4782712; doi:10.7717/peerj.1699)
Supplement: Supplemental Information [file peerj-04-1699-s001.xlsx]

## Sheet: Sheet1
STI_risk	Heterosexual	Orgasm	Frequency_desire	Variety	Age	Frequency
1	1	0	0	0	20	2
0	1	0	1	1	22	6
0	1	1	1	0	21	5
1	1	0	0	0	22	6
1	1	1	1	0	29	3
0	1	0	0	0	22	4
0	1	0	1	0	21	4
1	1	0	1	0	21	2
0	0	1	0	0	22	2
0	1	1	1	0	24	2
0	1	1	1	0	20	4
0	1	1	0	1	22	3
1	1	2	1	0	20	6
0	1	0	0	1	20	3
1	1	1	0	0	21	2
1	1	0	0	0	21	3
1	1	1	1	0	21	4
0	1	0	0	1	20	5
0	1	1	1	0	20	5
0	1	1	1	0	20	3
0	1	1	1	1	20	3
0	1	1	1	1	20	5
1	1	0	0	0	20	6
0	1	1	1	1	20	5
0	1	0	0	0	20	5
0	0	1	1	0	20	6
0	1	0	0	0	21	6
0	0	0	1	0	20	5
0	1	1	1	0	21	4
0	1	1	0	1	22	3
1	1	2	0	0	20	6
0	1	1	0	0	20	3
1	1	1	1	1	24	2
0	1	1	1	1	21	5
0	1	0	0	1	20	3
0	1	1	0	1	22	4
1	0	2	1	0	20	4
0	1	1	1	1	20	4
1	1	1	0	0	20	4
0	1	1	0	1	21	2
1	1	1	0	1	20	3
0	1	2	1	1	20	6
1	1	1	1	1	20	6
0	1	1	1	0	20	3
0	1	1	1	1	20	5
1	1	2	0	0	21	6
1	1	1	0	1	20	2
0	1	0	1	0	20	3
0	1	1	0	0	20	2
0	1	0	1	1	20	5
0	1	2	0	0	20	6
0	1	1	1	1	20	4
0	1	1	1	1	23	2
0	1	1	1	0	19	5
1	1	1	1	0	20	6
0	1	1	0	0	20	4
0	1	1	0	0	20	3
1	1	1	1	0	20	3
0	1	1	1	1	20	5
1	1	1	0	0	20	2
0	1	1	0	0	20	3
0	1	1	1	0	19	3
0	1	1	1	0	20	3
1	1	1	0	0	21	5
0	1	2	1	1	20	2
0	1	1	0	0	20	3
0	1	1	1	0	19	4
1	1	0	0	0	21	4
0	1	1	1	1	19	4
0	1	1	0	0	19	2
0	1	1	1	0	19	3
0	1	1	1	0	19	3
0	1	1	0	0	19	3
0	1	1	1	1	34	2
0	1	1	0	0	23	3
1	1	1	0	0	23	4
0	1	1	0	0	25	3
0	1	1	0	1	22	3
0	1	1	1	0	23	2
1	0	1	0	0	23	4
1	1	1	0	1	19	3
0	1	1	0	0	20	4
0	1	0	0	1	25	2
0	1	1	1	0	19	4
0	1	1	0	0	19	3
0	1	1	0	0	23	3
1	1	1	0	1	19	3
0	1	1	0	1	22	3
0	1	1	1	1	25	5
0	1	1	0	1	19	3
0	1	0	0	1	20	3
1	1	1	1	1	20	3
0	1	0	0	1	20	5
0	1	0	1	0	20	5
0	1	1	1	0	20	3
0	1	1	1	1	20	5
0	1	1	1	1	20	5
0	1	1	1	0	20	5
0	1	1	1	0	21	6
0	1	1	0	0	22	3
1	1	2	0	0	20	6
0	1	1	0	0	20	3
0	1	1	1	1	21	5
0	1	0	0	1	20	3
0	1	1	0	1	22	4
1	0	2	1	0	20	4
1	1	2	1	0	20	6
0	1	1	1	1	20	4
1	1	0	0	0	20	4
1	1	1	0	1	20	4
0	1	2	1	0	20	6
1	1	1	0	1	20	6
0	1	1	1	0	20	4
0	1	0	1	1	20	5
0	1	1	1	1	20	5
0	1	0	0	0	20	5
0	1	1	0	0	21	4
0	1	1	1	1	20	3
0	1	0	1	0	20	3
0	1	1	1	0	20	3
1	1	1	1	0	20	6
0	1	1	0	0	20	2
1	1	1	0	0	20	3
1	1	0	1	0	20	5
0	1	1	1	1	20	5
1	1	1	0	0	20	2
0	1	1	1	0	19	4
0	1	1	1	0	20	3
0	1	1	1	0	19	3
1	1	1	0	0	21	5
1	1	2	1	1	20	2
0	1	1	1	0	19	4
0	1	1	1	0	20	4
1	1	1	0	0	21	4
0	1	1	1	1	19	4
0	1	1	1	0	19	5
0	1	1	1	0	19	3
0	1	1	1	0	19	3
0	1	1	0	0	19	3
0	1	1	1	1	34	2
0	1	1	0	0	23	3
1	1	1	0	0	23	4
0	1	1	0	0	25	3
0	1	1	0	1	22	3
0	1	1	1	0	23	2
1	0	1	0	0	23	4
1	1	1	0	1	19	3
0	1	1	0	0	20	4
0	1	0	0	1	25	2
0	1	1	1	0	19	4
0	1	1	0	0	19	4
0	1	1	0	0	23	3
1	1	1	0	1	19	3
0	1	1	0	1	22	3
0	1	1	1	0	20	3
0	1	1	1	0	19	5
1	1	1	1	0	20	6
0	1	1	0	0	20	4
0	1	1	1	0	20	2
1	1	0	1	0	20	5
0	1	1	1	0	20	5
1	1	1	0	0	20	2
0	1	1	1	0	19	4
0	1	1	1	0	20	3
0	1	1	1	0	20	3
1	1	1	0	0	21	5
1	1	2	1	1	20	2
0	1	1	1	1	23	2
0	1	1	1	0	19	4
0	1	1	1	1	20	2
0	1	1	1	1	20	4
1	1	0	0	0	29	5
1	1	0	0	0	22	3
1	1	1	0	0	22	4
0	1	1	0	0	20	4
